# Supplementary material for: One-Pot Synthesis of Cellulose/MXene/PVA Foam for Efficient Methylene Blue Removal
Source: Molecules. 2022 Jun 30;27(13):4243. doi: 10.3390/molecules27134243 (PMC9268378; doi:10.3390/molecules27134243)
Supplement: Supplementary file 1 [file molecules-27-04243-s001.zip]

Archive with 1 entries (1 files):
- molecules-1794968-supplementary.pdf
